# Supplementary material for: Engineering of CRISPR-Cas12b for human genome editing
Source: Nat Commun. 2019 Jan 22;10:212. doi: 10.1038/s41467-018-08224-4 (PMC6342934; doi:10.1038/s41467-018-08224-4)
Supplement: Supplementary file 4 — Source Data [file 41467_2018_8224_MOESM4_ESM.xlsx]

## Sheet: Fig 1
Panel c									Panel d
Target	sgRNA design								Target	sgRNA design
DNMT1 (1)	sgRNA1	sgRNA2	sgRNA3	sgRNA4	sgRNA5	sgRNA6	control		DNMT1 (5)	sgRNA1	sgRNA2	sgRNA3	sgRNA4	sgRNA5	sgRNA6	control
	0.1	0.1	0.1	0	0	0.1	0			0.69	19.6	16.4	16.7	23.4	15.1	0
	0.2	0.4	0.1	0	0	0.2	0			0.7	21.7	21.4	17.4	21.5	14.8	0
	0.1	0	0	0	0.1	0				0.46	16.6	15.9	13.7	18.8	10.3	0.1
	0.3	0.1	0	0	0.1	0.1				0.473	13.4	11.1	10.6	15.7	9.4
DNMT1 (2)	sgRNA1	sgRNA2	sgRNA3	sgRNA4	sgRNA5	sgRNA6	control		DNMT1 (6)	sgRNA1	sgRNA2	sgRNA3	sgRNA4	sgRNA5	sgRNA6	control
	0.3	0.6	0.2	0.2	0	0.3				0	4.2	4.9	2.8	4.9	2.3	0
	0.9	1.8	0.8	0.4	0	1.2				0	4.7	4.6	2.9	4.5	2	0
	0.6	0.3	0.1	0.1	0.2	0.2				0	3.1	2.8	1.8	3.4	1.5	0
	1.9	0.5	0.5	0	0.8	0.9				0	1.9	2.4	0.5	0.9	0.4	0
VEGFA (3)	sgRNA1	sgRNA2	sgRNA3	sgRNA4	sgRNA5	sgRNA6	control		VEGFA (7)	sgRNA1	sgRNA2	sgRNA3	sgRNA4	sgRNA5	sgRNA6	control
	0	0.1	0.1	0.1	0.1	0.1	0.1			0	5.1	5.3	3	6.9	2.2	0
	0.1	0.2	0.1	0.1	0.1	0.1	0.1			0	7.7	5.8	4.1	6.3	2.5	0.1
	0.1	0.1	0.1	0	0.1	0.1	0.1			0	4.9	3.7	2.3	5.1	2	0.1
	0.1	0.1	0.1	0.1	0.1	0.1	0.1			0	4.2	3.5	1.6	4.5	1.4	0.1
EMX1 (4)	sgRNA1	sgRNA2	sgRNA3	sgRNA4	sgRNA5	sgRNA6	control		VEGFA (8)	sgRNA1	sgRNA2	sgRNA3	sgRNA4	sgRNA5	sgRNA6	control
	0.1	0	0	0	0	0.1	0			0	0.1	0.1	0.2	0.1	0.1	0
	0.1	0.1	0.1	0.1	0	0	0			0	0.2	0.1	0.1	0.1	0.2	0
	0.1	0.1	0.1	0	0	0	0.1			0	0.1	0.1	0.1	0.1	0.1	0
	0.1	0.1	0	0	0	0.1	0			0	0.2	0	0.1	0	0	0

## Sheet: Fig 2
Panel c								Panel e								Panel g
Mutation	DNMT1 target			VEGFA target					DNMT1 target			VEGFA target						BhCas12b
	bio_1	bio_2	avg	bio_1	bio_2	avg			bio_1	bio_2	avg	bio_1	bio_2	avg		Target	control	WT	v2	v3	v4
Q323I	0.18	0.15	0.16	0.58	0.97	0.78		N13G	0.85	0.91	0.88	0.52	0.6	0.56		DNMT1 (5)	0.1	11.5	24.4	34.7	46.8
Q323H	0.01	0.02	0.02	0.07	0.05	0.06		D87G	0.87	1.11	0.99	0.67	0.91	0.79			0.1	12.5	25	36.2	46.1
K742I	0.18	0.13	0.15	0.16	0.26	0.21		E231G	0.64	0.56	0.6	0.23	0.28	0.26			0.1	14	26.4	37	47.3
K742N	0.24	0.2	0.22	0.13	0.3	0.22		E298G	1.1	0.96	1.03	0.78	0.76	0.77			0.1	13.4			46.8
Q577S	0	0	0	0.02	0	0.01		L405G	1.04	0.89	0.97	1.02	0.92	0.97			0.1	12.5			46.1
R578M	0.02	0.01	0.01	0.03	0.04	0.04		E544G	0.88	0.7	0.79	0.48	0.38	0.43			0.1	14.6			47.3
R328W	0.11	0.09	0.1	0.14	0.22	0.18		M643G	0.91	0.72	0.82	0.96	0.83	0.9
S893K*	1.53	1.76	1.64	2.1	3.38	2.74		D931G	1.58	1.41	1.49	1.06	1.11	1.09		VEGFA (7)	0	3.8	7.7	10.8	15.1
S893A	1.01	1.04	1.02	1.41	2	1.71		R1084G	0.79	0.77	0.78	0.97	0.77	0.87			0.1	4.2	7.7	10.2	17.5																						0.3	0.1	0.1	1.3	0.3	0.3
K846Q	1.24	1.26	1.25	1.08	1.52	1.3		W21G	1	1.08	1.04	0.42	0.75	0.58			0	4.3	8.8	11.9	15																						20.8	14.5	18.7	17.8	6.8	19.3
K846H	0.29	0.26	0.27	0.16	0.23	0.19		V107G	0.82	0.69	0.76	0.32	0.53	0.43			0	4			14.3																						29.9	17.8	31.3
Y833F	0.08	0.08	0.08	0.02	0.06	0.04		E242G	1.16	1.25	1.2	1.04	1.17	1.1			0.1	3.2			15.4																						37.5	27	36.5
Q323H	0.08	0.06	0.07	0.18	0.31	0.25		N309G	1.1	1.09	1.09	1.07	1.06	1.07			0	3.3			18.1																						49.9	50.9	49.4	46.2	49.2	50.2
R328E	0.01	0.02	0.02	0.1	0.12	0.11		K417G	0.81	0.7	0.76	0.68	0.79	0.73
K742H	0.26	0.26	0.26	0.37	0.28	0.32		L557G	1.28	1.16	1.22	1.41	1.41	1.41		DNMT1 (9)	0.1	1.7	2.6	4.3	13.5
K742M	0.15	0.11	0.13	0.13	0.24	0.19		Q658G	1.05	0.86	0.96	0.76	0.93	0.85			0.1	1.9	2.9	3.9	13.9
R578E	0	0.01	0	0	0.02	0.01		Q816G	0.96	0.94	0.95	0.91	1.06	0.99			0.1	1.8	2.4	3.9	13.8
R578L	0.01	0.01	0.01	0.04	0.04	0.04		K942G	1.01	0.91	0.96	1.02	1.02	1.02			0.1	1.7			13.8
K742Y	0.01	0.01	0.01	0.03	0.03	0.03		Y33G	1.02	0.9	0.96	0.54	0.47	0.51			0.1	2.5			15.7
S893L	1.05	1.05	1.05	1.66	2.57	2.11		P127G	0.72	0.71	0.71	0.4	0.43	0.41			0.2	1.6			14.5
S893C	0.95	0.86	0.91	1.31	1.85	1.58		V318G	1.06	1.13	1.1	0.69	0.64	0.67
K846R	1.88	1.94	1.91	2.27	3.31	2.79		E430G	0.96	0.85	0.9	0.83	0.91	0.87		VEGFA (10)	0.3	20.8	29.9	37.5	49.9
K846I	1.04	0.77	0.91	0.46	0.65	0.56		R578G	0.01	0.01	0.01	0.02	0.01	0.01			0.1	14.5	17.8	27	50.9
Y833G	0	0	0	0.02	0.02	0.02		L830G	0.01	0.01	0.01	0.01	0.01	0.01			0.1	18.7	31.3	36.5	49.4
Q323F*	0.33	0.25	0.29	0.38	0.62	0.5		T967G	0.86	0.71	0.78	0.39	0.46	0.43			1.3	17.8			46.2
R328D	0.01	0.02	0.02	0.07	0.08	0.08		L40G	0.89	1.11	1	0.71	0.68	0.7			0.3	6.8			49.2
K742G	0.05	0.04	0.05	0.07	0.12	0.1		L147G	0.42	0.42	0.42	0.23	0.29	0.26			0.3	19.3			50.2
K742L	0.14	0.12	0.13	0.09	0.15	0.12		D258G	0.99	0.99	0.99	0.89	1.13	1.01
R578H	0.03	0.03	0.03	0.05	0.04	0.04		H326G	0.33	0.28	0.3	0.41	0.48	0.45
Q323A	0.1	0.13	0.12	0.97	1.22	1.1		L456G	0.67	0.66	0.67	0.57	0.67	0.62
Q577E	0.01	0.01	0.01	0.03	0.06	0.05		D590G	1.06	1.01	1.04	0.92	0.89	0.91
S893M	0.94	0.89	0.91	1.17	1.85	1.51		R693G	0.92	0.99	0.95	0.7	0.84	0.77
S893D	0.67	0.59	0.63	0.54	1.04	0.79		N834G	0.23	0.2	0.22	0.21	0.23	0.22
K846S	0.93	0.74	0.84	0.55	1.17	0.86		Y974G	0.7	0.71	0.7	1.32	1.46	1.39
Y833P*	0	0	0	0.01	0.01	0.01		H49G	0.94	1.1	1.02	0.9	1.02	0.96
Y833H	0	0	0	0.02	0.02	0.02		E157G	1.02	0.97	1	0.7	0.89	0.8
Q323E	0.02		0.02	0.17	0.44	0.3		K263G	1.09	0.99	1.04	0.99	1.04	1.01
R328C*	0.45		0.45	0.22	0.39	0.3		F338G	0.97	0.91	0.94	0.42	0.51	0.47
K742F	0.1		0.1	0.07	0.13	0.1		K463G	0.38	0.41	0.39	0.31	0.3	0.31
Q577C	0.14		0.14	0.14	0.21	0.17		Y700G	0.88	0.85	0.87	0.77	0.87	0.82
R578G	0		0	0	0.01	0		E837G	2.17	2.14	2.15	3.56	4.09	3.83
Q323D	0.01		0.01	0.16	0.21	0.18		I997G	1.3	1.14	1.22	1.12	1.05	1.08
R578S	0.03		0.03	0.01	0.08	0.05		N56G	0.85	0.87	0.86	0.73	0.53	0.63
S893N	0.95		0.95	1.27	2.24	1.75		E274G	0.85	0.91	0.88	0.82	0.88	0.85
S893E	0.81		0.81	0.83	1.53	1.18		Y354G	0.89	1.04	0.96	0.96	0.92	0.94
K846A	0.92		0.92	0.38	0.72	0.55		P476G	0.9	1.02	0.96	0.89	0.94	0.92
Y833Q	0.01		0.01	0	0.03	0.02		P602G	0.9	1.13	1.02	1.11	1.14	1.12
Y833I	0		0	0.02	0.02	0.02		Q709G	1.02	0.97	0.99	0.76	1.03	0.89
Q323C	0.22	0.17	0.19	0.57	1.06	0.81		K849G	0.91	1	0.96	0.46	0.58	0.52
R328M	0.2	0.11	0.16	0.33	0.35	0.34		V60G	0.81	1.15	0.98	1.15	0.73	0.94
K742E	0.04	0.03	0.03	0.06	0.04	0.05		P196G	1.11	1.27	1.19	1.53	1.44	1.48
Q577A	0.01	0	0.01	0.02	0.01	0.01		T283G	0.54	0.52	0.53	0.54	0.43	0.49
R578D	0	0	0	0.03	0.02	0.03		K368G	1.15	0.8	0.98	0.84	0.85	0.84
Q323G	0.13	0.11	0.12	0.92	1.35	1.13		H498G	0.33	0.33	0.33	0.19	0.16	0.18
S893F*	0.84	0.71	0.77	1.18	1.98	1.58		T606G	0.82	1.04	0.93	0.61	0.87	0.74
K846T	0.53	0.51	0.52	0.19	0.27	0.23		Q858G	1.42	1.38	1.4	1.33	1.65	1.49
K846L	1.1	0.94	1.02	0.73	1.26	1		K1052G	0.42	0.44	0.43	0.14	0.23	0.18
K846C	2.15	1.56	1.85	1.9	2.43	2.17		L74G	0.73	0.71	0.72	0.58	0.52	0.55
Y833S	0	0	0	0.01	0.02	0.02		M204G	0.93	1.01	0.97	0.47	0.41	0.44
Y833M	0.06	0.05	0.05	0.03	0.02	0.03		R291G	0.03	0.03	0.03	0.02	0.02	0.02
Q323S	0.06	0.03	0.04	0.38	0.53	0.45		I383G	0.94	0.76	0.85	0.56	0.44	0.5
R328I	0.19	0.18	0.18	0.26	0.28	0.27		S524G	0.91	0.89	0.9	0.62	0.64	0.63
K742C	0.3	0.3	0.3	0.15	0.23	0.19		K634G	0.5	0.6	0.55	0.33	0.35	0.34
K742V	0.29	0.24	0.27	0.15	0.3	0.22		E763G	0.98	0.95	0.96	0.57	0.64	0.6
R578Q	0.01	0.01	0.01	0.02	0.03	0.02		K897G	1.12	1.18	1.15	1.4	1.35	1.38
Q323M	0.09	0.06	0.08	0.47	0.59	0.53		S1069G	0.84	0.97	0.9	0.75	0.63	0.69
S893G	1.31	1.12	1.21	1.37	2.32	1.85		WT	0.89	0.91	0.9	0.93	0.93	0.93
K846V	1.02	0.83	0.93	0.43	0.85	0.64		WT	1.09	1.09	1.09	1	0.88	0.94
K846M	1.94	1.72	1.83	1.62	2.8	2.21		WT	0.98	0.94	0.96	0.94	0.93	0.93
K846D	0.01	0.01	0.01	0.02	0.02	0.02		WT	0.98	0.98	0.98	1.12	1.2	1.16
Y833T	0	0	0	0.01	0.02	0.01		WT	1.14	1.04	1.09	0.85	0.9	0.88
Y833N*	0	0	0	0.02	0.02	0.02		WT	0.99	1.04	1.01	0.9	1.21	1.05
Q323P	0.01	0.01	0.01	0.04	0.03	0.04		WT	0.94	1.01	0.97	1.28	0.94	1.11
R328Y	0.12	0.1	0.11	0.09	0.11	0.1		control	0.04	0.02	0.03	0.06	0.03	0.04
K742S	0.09	0.06	0.08	0.13	0.13	0.13		control	0.06	0.37	0.21	0.09	0.24	0.17
Q577L	0.6	0.49	0.55	0.63	0.61	0.62
R578P	0	0	0	0.03	0.01	0.02
Q323V	0.5	0.44	0.47	0.72	0.67	0.7
S893H	1.52	1.33	1.43	1.41	1.68	1.54
K846W	0.87	0.88	0.88	0.58	0.64	0.61
K846N	1.24	0.91	1.07	0.85	0.57	0.71
K846F*	0.02	0.01	0.01	0.01	0.01	0.01
Y833V	0	0	0	0.01	0.02	0.01
R749T	0	0	0	0.01	0.02	0.01
Q323N	0.2	0.11	0.16	0.18	0.24	0.21
R328S	0.12	0.15	0.13	0.08	0.08	0.08
K742R	0.98	0.85	0.91	0.67	0.48	0.58
Q577K	0	0	0	0.01	0.01	0.01
Q578N	0.02	0.01	0.02	0.02	0.02	0.02
R328R	0.85	0.7	0.77	0.51	0.63	0.57
S893I	0.82	0.41	0.62	0.79	0.89	0.84
K846Y*	0.02	0.01	0.01	0.02	0.02	0.02
K846P	0	0	0	0.02	0.01	0.02
K846G	0.37	0.19	0.28	0.11	0.17	0.14
Y833W	0.06	0.02	0.04	0.02	0.04	0.03
R749V	0.85	0.5	0.67	0.32	0.52	0.42
R749W	1.22	1.3	1.26	1.28	0.88	1.08
R749N	0	0.01	0	0.02	0.02	0.02
R749H	0.88	0.94	0.91	0.91	1.07	0.99
K641L	0.31	0.33	0.32	0.4	0.25	0.33
K846E	0.11	0.12	0.11	0.07	0.05	0.06
K641F	0.44	0.65	0.54	0.57	0.67	0.62
F905T	1.18	1.31	1.24	2.19	1.4	1.79
F905N*	0.52	0.58	0.55	1.25	0.75	1
F905I	1.08	1.32	1.2	1.96	1.7	1.83
L915K	1	1.3	1.15	0.99	0.68	0.84
Y833A	0	0.01	0.01	0.01	0.01	0.01
R749Q	0.46	0.52	0.49	0.65	0.73	0.69
R749I	0.93	0.96	0.94	1.21	0.97	1.09
R578T	0.03	0.03	0.03	0.07	0.03	0.05
Y833K	0	0	0	0.02	0	0.01
L915R	1.28	1.38	1.33	1.72	1.71	1.71
F905W	1.08	0.92	1	1.88	1.67	1.78
F905P	1.27	1.28	1.27	3.48	2.66	3.07
S893P*	0.21	0.23	0.22	0.07	0.14	0.1
L915W	1.01	0.79	0.9	1.83	1.61	1.72
Y833C	0	0.01	0.01	0.02	0.01	0.01
R749S	1.05	1.26	1.16	1.48	1.33	1.41
K641P	0.68	0.81	0.75	1.08	1.13	1.11
R578V	0.03	0.04	0.04	0.06	0.07	0.07
Y833Q	0.02	0.03	0.02	0.01	0.03	0.02
L915S	1.4	1.58	1.49	1.86	1.63	1.75
F905Y	2.39	2.57	2.48	3.63	3.45	3.54
F905Q	1.22	0.87	1.05	2.07	1.73	1.9
S893Q	1.36	1.23	1.29	2.1	2.07	2.08
L915K	1.29	0.96	1.12	1.14	0.91	1.02
Y833D	0	0.01	0.01	0.01	0	0.01
R749A	0.68	1	0.84	0.44	0.71	0.57
K641Q	0.46	0.58	0.52	0.43	0.5	0.46
R578W	0.01	0	0.01	0.03	0	0.02
R749Y	0.25	0.22	0.23	0.65	0.51	0.58
L915V	1.41	1.43	1.42	2.93	2.9	2.91
L915A	1.3	1.34	1.32	2.38	2.07	2.22
F905S	1.26	1.34	1.3	2.32	2.23	2.28
S893R*	1.91	2.02	1.96	2.55	2.55	2.55
F905V	1.32	1.33	1.32	1.9	2.02	1.96
Y833E	0	0.01	0	0.01	0.01	0.01
R749C	0.03	0.04	0.04	0.02	0.04	0.03
K641R	1.08	1.41	1.24	1.71	1.98	1.84
R578Y	0.01	0.02	0.02	0.05	0.05	0.05
R749D	1.69	1.68	1.68	2.39	2.13	2.26
L915F	1.1	1.08	1.09	2.24	1.5	1.87
L915C	1.26	1.39	1.33	1.84	1.46	1.65
F905A	1.41	1.46	1.43	2.85	2.07	2.46
S893T	0.92	1.14	1.03	1.78	1.04	1.41
F905L	2.59	2.68	2.64	3.15	1.71	2.43
R749K	0.82	1.05	0.93	0.91	0.85	0.88
R749E	0	0	0	0.02	0.01	0.02
K641T	0.51	0.62	0.57	0.51	0.57	0.54
K641A	0.41	0.35	0.38	0.46	0.38	0.42
K641S*	0.36	0.51	0.43	0.27	0.41	0.34
L915G	1.23	1.47	1.35	1.91	1.33	1.62
L915D*	1.41	1.53	1.47	2.36	2.15	2.25
F905D	0.47	0.63	0.55	1.14	0.86	1
S893V	1.13	1.17	1.15	1.95	1.54	1.75
F905R	1.79	1.97	1.88	2.8	2.52	2.66
R749L	0.71	0.78	0.75	0.69	0.83	0.76
R749F	0.1	0.09	0.1	0.15	0.08	0.11
K641V	0.46	0.51	0.49	0.45	0.38	0.42
K641C	0.5	0.54	0.52	0.54	0.53	0.53
K641W	0.73	0.85	0.79	0.94	1.08	1.01
L915M	1.15	1.29	1.22	1.36	1.11	1.24
L915E	1.25	1.39	1.32	1.78	1.53	1.65
F905E	0.47	0.62	0.55	1.05	0.61	0.83
S893W*	1.22	1.06	1.14	1.58	1.47	1.52
F905G	1.22	0.95	1.08	1.83	1.79	1.81
R749M	0.81	0.92	0.86	0.7	0.73	0.71
R749G*	0.85	1	0.92	0.98	1.11	1.04
K641I	0.34	0.38	0.36	0.37	0.38	0.37
K641D	0	0	0	0.02	0.01	0.01
K641Y	0.59	0.58	0.58	0.45	0.56	0.51
L915N	1.24	1.5	1.37	1.44	0.98	1.21
F905K	1.81	1.7	1.75	3.6	1.99	2.79
F905F	0.95	1.3	1.13	1.84	1.12	1.48
L915Q	1.23	0.96	1.09	1.29	0.83	1.06
S893Y*	0.64	0.59	0.61	0.63	0.32	0.48
WT	0.88	1.1	0.99	0.88	0.76	0.82
WT	1.04	0.85	0.95	1.26	1.09	1.18
WT	1.07	0.83	0.95	1.14	0.99	1.07
WT	0.97	1.16	1.07	0.92	1.11	1.01
WT	0.94	1.16	1.05	0.91	0.92	0.92
control	0	0	0	0.03	0.01	0.02
control	0	0	0	0	0.02	0.01
control	0	0	0	0.02	0.02	0.02
* denotes clones which contain an additional mutation

## Sheet: Fig 3
Panel a			Panel b					Panel d					Panel e																	Panel f
AsCas12a	BhCas12b v4		Indel length (bp)	SpCas9	AsCas12a	BhCas12b v4		control	SpCas9	AsCas12a	BhCas12b v4			control				SpCas9				AsCas12a				BhCas12b v4				GRIN2B	PDCD1	CXCR4
38.0056	12.9654		-50	0.000169	0.000891	0.001916		1.59	34.96	43.66	33.61		TG>CA	no donor	TS donor	NTS donor		no donor	TS donor	NTS donor		no donor	TS donor	NTS donor		no donor	TS donor	NTS donor		47.8	27.5	29.5
53.1492	67.2857		-49	0.000348	0.000642	0.003331		0.482925	33.943	45.0343	36.0749			0.01	0.03	0.04		0.04	13.63	16.23		0	18.16	22.46		0.1	12.18	19.93		49.9	29.2	32.3
23.5442	58.467		-48	0.000348	0.000632	0.002313		0.777134	45.7644	57.0718	49.0063			0.03	0	0.06		0.08	16.9	17.58		0	19.15	23.04		0	10.5	18.53
66.043	39.7136		-47	0.000357	0.000623	0.002278		0.452161	49.6419	59.5752	47.0307			0	0	0.02		0.02	16.54	17.15		0.03	19.13	23.78		0.08	11.96	22.46
35.4286	2.30123		-46	0.000423	0.000872	0.003918		0.37	39.73	44.06	40.34			0.02	0	0.09		0	17.06	19.19		0	19.78	24.24		0.03	12.5	21.81
35.6756	4.86348		-45	0.000592	0.001075	0.004401		0.340477	32.9029	43.5365	41.1525			0	0.05	0.07		0	14.05	17.8		0.02	16.89	20.38		0.02	8.89	18.95
3.01257	63.4128		-44	0.000498	0.000794	0.003866		0.396411	39.2957	45.4344	39.31			0	0.02	0.11		0	14.21	15.5		0.02	17.75	20.05		0	10.23	18.42
52.4471	40.471		-43	0.000809	0.000997	0.004746		0.393701	31.7292	42.7368	40.9288			0	0.17	0.07		0	13.91	17.46		0.08	17.35	22.87		0	9.31	19.71
35.7347	28.0795		-42	0.000545	0.001962	0.004487								0.03	0	0.11		0.03	14.75	16.63		0.02	17.58	20.15		0.04	10.1	18.62
32.8214	49.1378		-41	0.000526	0.001532	0.004677
47.5685	7.11506		-40	0.000799	0.001906	0.005298								control				SpCas9				AsCas12a				BhCas12b v4
0.940833	62.8965		-39	0.001316	0.001759	0.007559							Perfect edits	no donor	TS donor	NTS donor		no donor	TS donor	NTS donor		no donor	TS donor	NTS donor		no donor	TS donor	NTS donor
1.56722	45.8082		-38	0.003319	0.002451	0.012064								0	0.03	0.01		0	0.58	4.16		0	1.24	7.86		0.02	1.41	8.51
39.4325	51.7757		-37	0.005274	0.001828	0.007059								0	0	0.04		0	0.77	4.98		0	1.34	8.82		0	0.96	7.77
1.65047	3.97276		-36	0.004579	0.00222	0.007007								0	0	0		0	0.63	4.98		0	1.05	8.5		0.02	1.09	9.21
4.83099	19.9186		-35	0.001091	0.00331	0.008802								0	0	0.02		0	0.84	5.29		0	1.3	8.9		0.01	1.47	9.32
0.19507	46.05		-34	0.001363	0.004643	0.009924								0	0.02	0.04		0	0.63	4.72		0.02	1.31	7.05		0	0.85	7.48
0.676831	48.3043		-33	0.001664	0.002829	0.012875								0	0.02	0.02		0	0.5	4		0	1.08	7.79		0	1.02	7.89
13.5368	47.6193		-32	0.00173	0.005654	0.015947								0	0.11	0		0	0.62	5.16		0	1.11	8.56		0	1.12	8.07
52.3947	39.8391		-31	0.002134	0.006074	0.012444								0	0	0.09		0	0.51	4.44		0.02	0.86	6.84		0	0.94	7.01
8.57771	39.6287		-30	0.002557	0.010062	0.016534
13.2622	0.347097		-29	0.002529	0.006236	0.020728
33.8468	57.4788		-28	0.002567	0.007464	0.015395
54.738	65.8774		-27	0.002943	0.006457	0.01341
32.7326	55.8449		-26	0.003591	0.009841	0.015706
26.3838	70.7383		-25	0.004729	0.013436	0.014808
17.1763	73.9425		-24	0.003968	0.013113	0.017069
0.15645	53.9243		-23	0.00518	0.020374	0.020107
	0.587723		-22	0.005293	0.014475	0.018001
	28.4172		-21	0.007239	0.013229	0.025198
	14.07		-20	0.006722	0.020328	0.020866
	51.0542		-19	0.007446	0.027233	0.034397
	52.7379		-18	0.008321	0.017461	0.025043
			-17	0.008791	0.032943	0.033327
			-16	0.010699	0.018426	0.052139
			-15	0.010812	0.021431	0.039506
			-14	0.011404	0.020425	0.051363
			-13	0.015221	0.02889	0.030134
			-12	0.017374	0.028696	0.028391
			-11	0.016716	0.024897	0.04149
			-10	0.028008	0.026204	0.029616
			-9	0.028337	0.032518	0.029288
			-8	0.033301	0.044879	0.027959
			-7	0.030988	0.055888	0.02972
			-6	0.043605	0.126984	0.044683
			-5	0.046125	0.078449	0.027442
			-4	0.051813	0.073552	0.034432
			-3	0.061629	0.05958	0.024456
			-2	0.09618	0.046301	0.019278
			-1	0.136833	0.02835	0.012582
			0	0	0	0
			1	0.190442	0.00787	0.003901
			2	0.028074	0.003831	0.002675
			3	0.003827	0.002719	0.001933
			4	0.002266	0.001837	0.00164
			5	0.001429	0.001163	0.000984
			6	0.001175	0.000794	0.000449
			7	0.000893	0.000462	0.000362
			8	0.000621	0.000258	0.000483
			9	0.001138	0.000194	0.000362
			10	0.000733	0.000171	0.000293

## Sheet: Fig 4
Panel a																Panel c
	SpCas9					BhCas12b v4					AsCas12a
EMX1 (14)	56.1	56.9	55.7	56.3		31.2	30.4	32	35.6							mismatch position	DNMT1 (9)					VEGFA (7)
EMX1 (15)	67.3	62.1	65.9	64.8		22.8	25.6	22.4	23.4							1	0.008	0.009	0.009	0.008		0.09	0.05	0	0
DNMT1 (16)	48	53.9	50.6	51.6		56.6	59.4	55.2	57.4							2	0.01	0.009	0.012	0.014		0.03	0.05	0.01	0
CXCR4 (17)	64.9	69.3	71.2	73.5		77.9	78.9	79.9	76.6							3	0.026	0.029	0.027	0.021		0.03	0.03	0	0
CXCR4 (18)	60.3	62.1	64.5	65.7		82.5	84.8	82.2	82.9							4	0.019	0.023	0.025	0.025		0.02	0.04	0	0
CXCR4 (19)	41.4	40	42.2	43.4		65.2	67.1	58.4	65.5							5	0.044	0.048	0.048	0.052		0.03	0.06	0	0
GRIN2B (20)	60.1	60.9	62	61.1		23	22.8	22.3	23.3		40.6	39.9	43.7	37.1		6	0.134	0.123	0.095	0.118		0.04	0.06	0.01	0
CXCR4 (21)	68.9	67.8	70	60.3		36	31.8	31.8	25.7		56.8	62.8	65.6	56.2		7	0.034	0.026	0.019	0.029		0.04	0.06	0.01	0.01
HPRT1 (22)	70.6	71.8	67.1	66.3		28.3	29.7	32.1	38.4		48.6	42.6	55	48.3		8	0.001	0.002	0.001	0.001		0.16	0.21	0.11	0.1
																9	0.054	0.06	0.063	0.062		0.17	0.23	0.17	0.1
																10	0.006	0.007	0.006	0.007		0.5	0.44	0.5	0.35
																11	0.001	0.001	0.002	0.001		0.59	0.57	0.6	0.57
																12	0.01	0.009	0.011	0.012		0.69	0.37	0.75	0.7
																13	0.01	0.009	0.01	0.009		0.67	0.64	0.65	0.54
																14	0.196	0.208	0.228	0.205		0.88	1.02	0.41	0.46
																15	0.004	0.003	0.003	0.003		0.27	0.3	0.21	0.25
																16	0.123	0.131	0.1	0.107		0.16	0.2	0.19	0.21
																17	0.032	0.036	0.033	0.041		0.14	0.11	0.02	0.02
																18	0.178	0.168	0.184	0.176		0.21	0.1	0.06	0.06
																19	0.098	0.098	0.11	0.07		0.26	0.27	0.24	0.2
																20	0.203	0.206	0.217	0.222		0.77	0.81	0.85	0.91
																21	0.764	0.756	0.812	0.749		0.75	0.71	0.76	0.62
																22	0.994	0.977	1.031	1.015		0.52	0.68	0.53	0.48
																23	1.024	0.948	0.998	1.014		0.76	0.84	0.77	0.76
																1,2	0.001	0.001	0.001	0.001		0.07	0.09	0	0
																3,4	0.001	0.001	0.002	0.001		0.06	0.09	0	0
																5,6	0.004	0.003	0.004	0.004		0.08	0.07	0	0
																7,8	0.001	0.001	0	0		0.08	0.07	0	0
																9,10	0.001	0.001	0.001	0.001		0.09	0.06	0.01	0.01
																11,12	0.001	0.002	0.001	0.001		0.15	0.15	0.05	0.06
																13,14	0.003	0.003	0.004	0.004		0.1	0.1	0.02	0.02
																15,16	0.001	0.001	0.001	0.001		0.08	0.09	0	0
																17,18	0.02	0.018	0.02	0.018		0.06	0.06		0
																19,20	0.013	0.014	0.014	0.015		0.21	0.17	0.11	0.13
																21,22	0.996	0.861	1.128	1.032		0.54	0.52	0.58	0.56

## Sheet: Fig S3
Panel e
spacer length (nt)	DNMT1 (5)			VEGFA (7)
19	3.38909	3.36984		0	0
20	12.4494	12.3962		1.03992	0.206612
21	15.0257	14.6971		3.06659	2.12314
22	17.0168	16.3975		6.66667	5.17241
23	16.3006	12.85		8.1761	3.78151
24	14.4915	12.1979		3.3711	0.9375
25	6.44348	6.36275		1.81488	0.819672

## Sheet: Fig S4
Panel a					Panel b							Panel c											Panel d											Panel e											Panel i
	BhCas12b	BtCas12b	control			DNMT1			VEGFA				DNMT1					VEGFA						DNMT1					VEGFA						DNMT1					VEGFA					Time (s)	WT
DNMT1 (5)	13.5	11	0		control	0.04	0.02		0.06	0.03		control	0	0.1	0.1	0.1		0	0.1	0	0		control	0	0	0	0		0	0	0	0		control	0	0	0	0		0	0	0	0		30	1.59624	1.6107	0.922634
	13.9	10.3	0		WT	10.26	8.94		2.23	1.58		WT	10.5	10.8	10.4	10.5		3.7	3.9	4.1	4.1		WT	7.3	11.6	11.5	8		2	3.7	3.6	2.5		WT	20.5	20.5	17.3	17.5		5.7	6.8	6.9	4.7		60	4.89779	5.46991	5.62699
					K641R	7.3	7.6		2.42	1.56		K846R	18.9	21.7	18.3	18.7		8.7	8.4	7.2	7.3		K641R	14.6	15				3.8	3.2				K641R/R749D	32.9	36.4				13.5836	9.29258				120	11.7388	9.63533	11.2511
DNMT1 (6)	4	2.2	0		R749D	13.85	17.27		3.48	2.4		K846R/L915D	18.8	20.9				10.6	13.5				S893R	27	25.4				9.3	6.6				K846R/S893R	49.8	49.9				25.1965	18.7729				300	13.0397	17.6488	16.1319
	4.9	1.6	0		K846R	15.34	13.2		3.32	2.46		K846R/S893R	24.8	21.5	23.5			13.2	14.3	12.3	13.2		L915V	16.6	15.8				5.5	4.6				S893R/R749D	51.8	48.9				15.7934	9.78704				600	18.4867	18.5247	18.5854
					S893R	14.45	18.75		5.75	4.1		K846R/F905R	21.8	24.8				12.7	13.6				F905R/K846R	29.6	24.6	28.9	28.9		11.5	11.6	8.8	6.2		S893R/K846R/R749D	59.5	58.6				27.2325	19.6001				900	19.2704	18.3741	18.3448
VEGFA (7)	3.5	1	0		F905L	8.49	10.73		3.98	1.98		L915V	13.1					5.7	5.1				L915V/S893R	27.5	25.4				11.3	9				F905R/K846R/R749D	37.6	40.8				12.0872	11.7449
	7.7	1.5	0		F905Y	10.08	15.51		3.7	2.05		L915V/S893R	18.9	21.4				10.6	10.3				K846R/S893R	34.3	38.1				9.8	9.3				L915V/S893R/R749D	45.4	48.3				15.5224	10.0227
					L915V	11.04	13.78		2.31	1.48		L915V/K846R	23.2	23.5				10.5	12.1				E837G	27.4	32.8				12	13				E837G/R749D	43.9	49.6				19.4	18.8
												S893R	17.3	20.4				9.8	8				K641R/E837G	37.4	32.4				13.2	15.3				S893R/K846R/E837G	60.2	60.1				30.8	29.1
												S893R/F905R	15.2	16.1				7.8	8.6				S893R/E837G	35.9	40.7				12.9	16.4				K641R/E837G/R749D	50.5	50.6				20.8267	23.062
												S893R/K846R	21.5	23.5				12.3	13.2				L915V/E837G	35.3	37.5				13.9	14				S893R/E837G/R749D	56	54.9				20.5	18.2
												S893R/K846R	24.8					13.2	14.3				F905Y/K846R/E837G	36.5	43.8				19	18.4				S893R/K846R/E837G/R749D	49.5	50.6				22.3327	25.3655
												S893R/K846M	28.8	29.3				13	14.3				L915V/K846R/E837G	38.7	40.8				18.4	18.5				L915V/K846R/E837G/R749D	54.1	57				30.1462	30.4018
																							L915V/S893R/E837G	38.1	43.5				15.3	16.5				F905L/K788N/E837G/R749D	26.8	28.2				4.46886	4.67035
																							S893R/K846R/E837G	38.5	44.3				17	17.3
[truncated: 10 more columns]

## Sheet: Fig S5
Panel a																	Panel d					Panel e
TTTA	TTTC	TTTG	TTTT	ATTA	ATTC	ATTG	ATTT	CTTA	CTTC	CTTG	CTTT	GTTA	GTTC	GTTG	GTTT		control	SpCas9	AsCas12a	BhCas12b v4			control				SpCas9				AsCas12a				BhCas12b v4
	43.9179	0.148307	6.48426	12.9654	58.467	28.0795	19.9186	7.40546	0.141627	4.70668	2.61281	20.4635	6.74223	4.14886	16.5106		0.052411	8.80772	0.433971	19.8478		TG>CA	no donor	TS donor	NTS donor		no donor	TS donor	NTS donor		no donor	TS donor	NTS donor		no donor	TS donor	NTS donor
	38.7134		0.047055	67.2857	39.7136	49.1378	46.05			1.18831		5.1193	19.3178	47.253	1.52936		0.045434	6.76133	0.322269	21.3673			0	0.012	0.011		0.005	4.799	3.561		0	0.397	0.437		0.014	1.93	17.145
	3.88724				2.30123	7.11506	48.3043						4.76125				0.077234	7.74341	0.635615	26.0441			0	0.039	0.026		0	3.675	3.074		0	0.215	0.277		0.017	2.078	17.147
	12.7924				4.86348	62.8965	47.6193										0.068549	6.8865	0.324039	25.8316			0	0.028	0.029		0	4.125	2.331		0	0.208	0.201		0.02	2.772	11.956
	12.2537				63.4128	45.8082	39.8391
	1.27214				40.471	51.7757	39.6287																control				SpCas9				AsCas12a				SpCas9
						3.97276	0.347097															Perfect edits	no donor	TS donor	NTS donor		no donor	TS donor	NTS donor		no donor	TS donor	NTS donor		no donor	TS donor	NTS donor
							57.4788																0	0.01	0		0	0.4	1.01		0	0	0.15		0.01	0.96	10.24
							65.8774																0	0.03	0.01		0	0.25	1.05		0	0.01	0.08		0	0.96	9.95
							55.8449																0	0	0.02		0	0.48	0.85		0	0.01	0.1		0.01	1.43	6.71
							70.7383
							73.9425
							53.9243
							0.587723
							28.4172
							14.07
							51.0542
							52.7379

## Sheet: Fig S8
Panel h									Panel i																	Panel j
Target	sgRNA design								TTTA	TTTC	TTTG	TTTT	ATTA	ATTC	ATTG	ATTT	CTTA	CTTC	CTTG	CTTT	GTTA	GTTC	GTTG	GTTT		BhCas12b v4	BvCas12b
DNMT1 (9)	sgRNA1	sgRNA2	sgRNA3	sgRNA4	sgRNA5	sgRNA6	control		11.1134	23.0436	0.050394	1.35971	3.79804	51.6183	36.0279	51.3158		2.30172	1.92793	0.126547	20.1655	1.41784	4.67671	47.1866		43.9179	23.0436
	33.1	0	4.6	43.2	60.4	59.4	0			9.94284		0.070781	56.9	37.6104	50.1744	57.956					13.5637	12.1901	48.6494			38.7134	9.94284
	30.3	0	5.2	38.7	60.9	59.5	0.1			33.9495			46.3038	6.81244	21.2573	62.29							3.92807			19.9186	51.3158
	19.1	0.1	2.7	35.7	61.9	53	0			9.84466			42.3268	0.409086	54.8501	62.7134										46.05	57.956
	21	0.1	3.4	35.2	59.7	55	0.1			18.8756				34.0247	44.3779	55.2296										12.9654	3.79804
															56.0531	52.8106										48.3043	62.29
DNMT1 (51)	sgRNA1	sgRNA2	sgRNA3	sgRNA4	sgRNA5	sgRNA6	control								57.6734	0.671952										47.6193	62.7134
	43.1	37.3	13.1		71.2	71.2	0								38.959	61.8797										39.8391	55.2296
	57.2	33.5	16	59	68.4		0									15.1903										39.6287	52.8106
	49.1	35.5	10.8	62.9	75.2	76.3	0									36.7357										3.88724	33.9495
	52.2	35.5	10.9	56.4	74.2	73.7	0									59.4639										28.0795	36.0279
																34.8848										6.74223	1.41784
VEGFA (10)	sgRNA1	sgRNA2	sgRNA3	sgRNA4	sgRNA5	sgRNA6	control									57.1463										0.148307	0.050394
	59.3	40.2	15	0	73.3	77.8	0									20.7716										58.467	51.6183
	56.5	41.6	15.3	0	71.7	70	0									58.0892										4.14886	4.67671
	48.2	26.4	10.2	0	69.2	75.8	0									0.74087										49.1378	50.1744
	51.6	28.6	7.8	0	68.6	70.1	0									52.0287										20.4635	20.1655
																62.6018										5.1193	13.5637
EMX1 (52)	sgRNA1	sgRNA2	sgRNA3	sgRNA4	sgRNA5	sgRNA6	control									76.8591										7.11506	21.2573
	41.9	48.6	0	74	77.5	63.5	0									33.9814										12.7924	9.84466
	53.5	50.7	0	68.3	71.9	71.3	0																			6.48426	1.35971
	51.9	35.8	0	70.7	76.4	73.9																				0.047055	0.070781
	50.9	32.6	0	61.4	73	77.4																				0.141627	2.30172
																										2.61281	0.126547
																										4.70668	1.92793
																										62.8965	54.8501
																										39.7136	37.6104
																										45.8082	44.3779
																										2.30123	6.81244
																										0.347097	0
																										0.671952	0
																										16.5106	47.1866
																										47.253	48.6494
																										19.3178	12.1901
																										57.4788	61.8797
																										51.7757	56.0531
																										4.86348	0.409086
																										65.8774	15.1903
																										55.8449	36.7357
																										67.2857	56.9
																										70.7383	59.4639
																										73.9425	34.8848
																										53.9243	57.1463
																										0.587723	20.7716
																										3.97276	57.6734
																										28.4172	58.0892
																										14.07	0.74087
																										63.4128	34.0247
																										51.0542	52.0287
																										12.2537	18.8756

## Sheet: Fig S9
Panel a
mismatch position	DNMT1 (9)					VEGFA 53)
1	0.1	0.11	0.08	0.06		0.27	0.34
2	0.15	0.15	0.12	0.1		0.53	0.37
3	0.15	0.17	0.11	0.1		0.12	0.12
4	0.19	0.2	0.15	0.22		0.03	0.04
5	0.19	0.16	0.13	0.15		0.3	0.37
6	0.5	0.5	0.51	0.51		0.69	0.72
7	0.11	0.12	0.06	0.05		0.53	0.5
8	0.1	0.13	0.06	0.06		0.44	0.47
9	0.14	0.13	0.11	0.1		0.32	0.42
10	0.12	0.1	0.08	0.08		0.58	0.66
11	0.11	0.11	0.08	0.08		0.67	0.63
12	0.11	0.15	0.07	0.08		0.62	0.6
13	0.1	0.1	0.06	0.06		0.59	0.6
14	0.19	0.21	0.16	0.18		0.67	0.7
15	0.11	0.11	0.06	0.06		0.58	0.62
16	0.1	0.11	0.07	0.06		0.1	0.13
17	0.11	0.11	0.05	0.07		0.03	0.04
18	0.11	0.12	0.08	0.06		0.13	0.18
19	0.13	0.12	0.06	0.07		0.45	0.51
20	0.34	0.34	0.27	0.32		0.63	0.61
21	0.99	0.89	1.03	0.84		0.92	0.94
22	1.03	0.99	1.07	1.11		0.84	0.89
23	1.16	1.04	1.03	1.24		0.89	0.76
1,2	0.13	0.1	0.07	0.05		0.02	0.03
3,4	0.12	0.11	0.09	0.07		0.04	0.05
5,6	0.15	0.15	0.12	0.11		0.05	0.05
7,8	0.1	0.12	0.07	0.06		0.02	0.03
9,10	0.12	0.11	0.07	0.05		0.02	0.03
11,12	0.1	0.11	0.07	0.06		0.08	0.08
13,14	0.13	0.12	0.07	0.07		0.04	0.04
15,16	0.11	0.11	0.07	0.06		0.02	0.03
17,18	0.12	0.11	0.07	0.05		0.03	0.03
19,20	0.14	0.14	0.06	0.08		0.08	0.17
21,22	1.09	1.08	1.01	0.81		0.95	0.87
